# Supplementary material for: Novel signature fatty acid profile of the giant manta ray suggests reliance on an uncharacterised mesopelagic food source low in polyunsaturated fatty acids
Source: PLoS One. 2018 Jan 12;13(1):e0186464. doi: 10.1371/journal.pone.0186464 (PMC5766321; doi:10.1371/journal.pone.0186464)
Supplement: S1 File — (XLSX) [file pone.0186464.s002.xlsx]

## Sheet: Sheet1
MonthSampled	YearSampled	SiteSampled	Cluster	SampleID	SampleType	SampleSex	Colouration	SampleState	SamplePrep	SampleWeight	TotalLipidWeight	14:0	'15:0	'16:0	17:0	'18:0	19:0	'20:0	'22:0	'23:0	24:0	'14:1n-5	'15:1	'16:1n-7	'17:1	'18:1n-9 trans	'18:1n-9 cis	'18:1n-7	'20:1n-9	'20:1n-7	'22:1n-9	'24:1n-9	'18:2n-6 trans	'18:2n-6 cis	'18:3n-6	'18:3n-3	'18:4n-3	'20:2n-6	'20:3n-6	'20:4n-6	'20:3n-3	'20:5n-3	'22:4n-6	'22:5n-3	'22:6n-3	OMEGA3	OMEGA6	o3:06	SFA
8	2013	IPL	1	P3	Zooplankton	not feeding	NA	FreezeDried	1Day	0.1386	0.0064	10.9286	1.22638	0.137096	1.54085	7.83054	0.23657	0.590371	0.595672	0.558516	0	0	0	8.71831	0.218379	0.173785	6.73444	3.81849	0.916047	0.301043	0.28635	1.29189	0.119364	1.79463	0.360959	1.17998	0	0.512077	0.237158	2.56848	0.296745	14.0006	0.196444	1.80256	30.8277	48.1076	5.59267	8.6019	23.6446
8	2013	IPL	1	P5	Zooplankton	not feeding	NA	FreezeDried	1Day	0.1377	0.0103	7.39848	1.35067	0.12483	1.98598	8.71092	0.444113	0.821594	0.656703	0.737431	0	0	0	6.64161	0.330001	0.340355	5.75911	3.17645	0.4568	0.243984	0.167975	1.63785	0.113049	1.73542	0.218462	1.00957	1.06079	0.512483	0.205458	2.96582	0.22355	14.236	0.200125	1.71748	34.8169	53.0643	5.75069	9.22747	22.2307
8	2014	IPL	1	P43	Zooplankton	not feeding	NA	FreezeDried	1Day	0.1092	0.0169	7.5643	1.08792	0.123324	1.49727	8.07008	0.244419	0.5293	0.577849	0.706221	0	0	0	5.47458	0.240701	0.257568	6.3015	3.53767	0.803263	0.275082	0.427531	1.78549	0.101614	1.88658	0.195653	1.92877	0	0.522691	0.155666	2.45718	0.327476	18.4064	0.180972	2.1039	32.229	54.9956	5.31938	10.3387	20.4007
8	2013	IPL	2	P4	Zooplankton	not feeding	NA	FreezeDried	1Day	0.1211	0.005	11.1404	0.963681	22.2931	1.16958	5.91891	0.171595	0.397954	0.384121	0.419892	0	0	0	7.15539	0.253489	0.290092	7.4293	2.79222	0.875736	0.224712	0.289919	0.818512	0.133403	1.34885	0.326661	0.825709	0	0.389035	0.263359	1.98323	0.269324	9.75227	0.161401	1.41944	20.1387	32.4055	4.44453	7.29108	42.8592
8	2013	IPL	2	P6	Zooplankton	not feeding	NA	FreezeDried	1Day	0.043	0.0037	7.83499	0.962781	20.6624	1.7711	6.39884	0	0.928177	0	0	0	0	0	4.86955	0	0	5.77483	2.10144	0.827081	0	2.93811	1.18701	0	1.19338	0	0.76133	0	0	0	2.14027	0	8.52723	0	5.77725	25.3442	40.41	3.33365	12.1219	38.5583
8	2013	COP	2	P7	Zooplankton	not feeding	NA	FreezeDried	1Day	0.0627	0.0017	5.68613	1.03789	20.6331	1.66809	6.53818	0	0.650022	0.52776	0.568117	0	0	0	4.37766	0	0	4.45232	2.13969	0.533923	0	0.922225	1.32287	0	1.16764	0	0.729858	0	0.372844	0	2.0368	0	9.80631	0	1.92318	32.9054	45.3647	3.57728	12.6814	37.3093
8	2014	IPL	2	P41	Zooplankton	not feeding	NA	FreezeDried	1Day	0.0765	0.0038	7.46454	0.904692	22.0807	1.26439	6.7325	0.211952	0.378227	0.393408	0.55257	0	0	0	3.5612	0.205017	0.241772	7.94015	3.07866	1.35108	0.244606	1.30743	1.09014	0	1.37504	0.28393	1.1092	0	0.477034	0	1.4047	0.345854	10.1211	0	1.45843	24.4217	37.4563	3.54071	10.5788	39.9829
8	2014	IPL	5	P39	Zooplankton	not feeding	NA	FreezeDried	1Day	0.1173	0.0049	11.5209	1.81914	0.154871	2.53411	12.4246	0.374486	0.860662	0.859945	0.60247	0	0	0	8.55473	0.431158	0.421665	10.805	5.39782	1.16559	0.34541	1.04506	2.05925	0	2.38474	0.186101	1.68402	0	0.551944	0.20099	1.87612	0.266011	9.73488	0	1.50287	20.2354	33.4232	5.1999	6.42767	31.1513
9	2013	IPL	1	P20	Zooplankton	absent	NA	FreezeDried	1Day	0.1123	0.006	11.787	1.37069	0.141105	1.52441	7.44839	0.208699	0.398001	0.471927	0.535816	0	0	0	7.44312	0.267462	0.313243	6.27714	3.35586	0.411174	0.225846	0.266495	1.59317	0.120165	1.97114	0.260423	1.54912	0	0.472076	0.249292	2.33632	0.172553	14.7129	0.1551	1.43719	32.5241	50.3959	5.40942	9.31631	23.8861
9	2014	COP	1	P80	Zooplankton	absent	NA	FreezeDried	1Day	0.0941	0.0072	6.72773	1.24679	0.1124	1.86436	8.71313	0.342101	0.799484	0.745099	0.66709	0	0	0	4.50895	1.63256	0.236201	8.00786	2.72354	0.917912	0.241074	0.683448	2.01501	0.102537	1.88253	0.147864	1.37202	1.22817	0.504266	0.147215	1.76319	0.240576	12.6172	0.217221	1.84562	35.7468	53.0504	4.5476	11.6656	21.2182
9	2013	IPL	2	P8	Zooplankton	feeding	NA	FreezeDried	1Day	0.1142	0.0041	5.90526	1.73543	23.2348	1.9263	7.25577	0.343878	0.677821	0.625489	0.54799	0	0	0	4.71806	0.331848	0.237544	6.86053	2.24942	0.390527	0	0.834995	1.58558	0	1.38586	0.552234	1.02132	0	0.374426	0	1.58911	0	8.62865	0	1.42674	25.5604	36.6371	3.90163	9.3902	42.2527
9	2013	IPL	2	P9	Zooplankton	not feeding	NA	FreezeDried	1Day	0.0546	0.0026	6.43133	1.27764	22.6456	1.76165	6.86048	0.341444	0.659992	0.625651	0.68017	0	0	0	4.64215	0	0	4.73546	2.22857	0.440639	0	1.13449	1.24669	0	1.3927	0.339872	0.966668	0	0.397563	0	1.73658	0	9.35171	0	1.54122	28.5617	40.4213	3.86672	10.4536	41.284
9	2013	IPL	2	P12	Zooplankton	not feeding	NA	FreezeDried	1Day	0.1125	0.0047	7.08172	1.34771	22.6836	1.63533	6.74565	0.301353	0.604681	0.577888	0.531311	0	0	0	4.6169	0.238871	0.226524	4.53808	2.2262	0.413644	0	0.597783	1.49617	0	1.421	0.17005	1.06217	0	0.405081	0	1.65276	0	10.165	0	1.43504	27.8254	40.4877	3.6489	11.0959	41.5093
9	2013	IPL	2	P19	Zooplankton	not feeding	NA	FreezeDried	1Day	0.1222	0.0051	8.13969	1.17732	20.8808	1.20861	6.13236	0.199056	0.419952	0.453008	0.468575	0	0	0	6.03934	0.157451	0.192835	4.44235	3.11383	0.336338	0.216907	0.170936	1.38517	0	1.4242	0.185761	0.994579	0	0.327492	0.202147	1.96108	0.149151	11.4977	0.139215	1.31631	26.6678	40.6255	4.10067	9.90704	39.0794
9	2013	IPL	2	P23	Zooplankton	feeding	NA	FreezeDried	1Day	0.0965	0.0083	8.89574	1.32323	25.7958	1.62005	7.45141	0.243508	0.43913	0.516741	0.467344	0	0	0	5.81739	0.239242	0.315117	6.84142	2.92957	0.689605	0.226046	0.846154	1.25257	0.0936997	1.46691	0.186434	0.984439	0	0.358577	0.167681	1.30339	0.167796	8.78193	0	0.988179	19.5909	30.5133	3.57668	8.53116	46.753
9	2014	IPL	2	P62	Zooplankton	not feeding	NA	FreezeDried	1Day	0.0994	0.0048	5.60058	1.03855	21.3774	1.60546	7.08232	0.226227	0.555089	0.504344	0.584727	0	0	0	3.45798	0.166246	0.139504	3.8876	2.83919	0.421777	0.202164	0.832557	1.36573	0	1.31257	0.169642	0.684027	0	0.515329	0.167681	2.19736	0.260819	11.1029	0.216894	1.93701	29.5483	43.5331	4.36258	9.97875	38.5747
9	2014	IPL	2	P69	Zooplankton	not feeding	NA	FreezeDried	1Day	0.0996	0.0034	6.21889	1.23319	22.5419	1.70827	6.19699	0.21242	0.487584	0.506565	0.520385	0	0	0	3.07227	0.504319	0	3.69697	2.0824	0.386548	0	0.600011	1.08604	0	1.48938	0.14371	1.26878	1.40446	0.464282	0	1.32127	0.240365	10.7224	0	1.7279	30.1627	45.5266	3.41865	13.3171	39.6262
9	2014	IPL	2	P70	Zooplankton	not feeding	NA	FreezeDried	1Day	0.1126	0.0029	7.38238	1.75987	24.6624	1.64354	6.86186	0.219749	0.459096	0.498328	0.492215	0	0	0	3.09408	0.20334	0.179895	4.92999	1.91175	0.641076	0.184451	2.30844	1.11755	0	1.52942	0.170106	1.58464	1.55935	0.601954	0	1.08627	0.319438	8.77552	0	1.15338	24.67	38.0623	3.38774	11.2353	43.9794
9	2014	IPL	2	P76	Zooplankton	not feeding	NA	FreezeDried	1Day	0.0812	0.0071	6.16524	1.16642	24.9773	1.42091	6.87699	0	0.600448	0.575911	0.559699	0	0	0	2.61553	0.450568	0	7.64595	1.52235	1.01889	0	3.5112	0.882923	0	1.54811	0	0.871256	0	0.554972	0	1.17226	0.393005	8.13651	0	1.66457	25.669	36.7344	3.27534	11.2154	42.3429
9	2014	COP	2	P81	Zooplankton	absent	NA	FreezeDried	1Day	0.0206	0.002	5.48534	1.09058	22.5857	1.55915	7.36652	0.322021	0.814183	0.770567	0.647829	0	0	0	3.34876	0.213171	0	5.40513	1.79724	0.674299	0	1.26645	1.69859	0	1.59558	0	1.26628	0	0.443783	0	1.26077	0	9.65116	0	1.56449	29.1724	41.6543	3.30014	12.622	40.6419
9	2014	IPL	2	P82	Zooplankton	absent	NA	FreezeDried	1Day	0.0919	0.0266	6.40582	1.30331	25.329	1.91574	8.53471	0.349326	0.609742	0.624997	0.548707	0	0	0	3.72131	0.255965	0.310583	7.0945	2.53804	1.13592	0.225919	0.647417	1.33024	0	1.34532	0.0963599	1.01917	0	0.400269	0	1.12133	0.21855	8.05303	0	1.23573	23.629	34.1555	2.96328	11.5262	45.6213
9	2014	IPL	2	P83	Zooplankton	absent	NA	FreezeDried	1Day	0.1004	0.0056	6.12156	1.13904	23.5618	1.75594	7.75539	0.302329	0.521488	0.498301	0.531282	0	0	0	3.62422	0.255247	0.391118	7.0612	2.46279	1.07479	0.239111	0.823187	1.29161	0.0999694	1.22691	0.103021	0.987799	0	0.42745	0.106095	1.25599	0.235138	8.59642	0.155483	1.34089	26.0545	37.2147	3.21943	11.5594	42.1871
9	2013	IPL	O3	P13	Zooplankton	not feeding	NA	FreezeDried	1Day	0.083	0.0038	8.05489	0.902468	20.0863	1.11015	8.42998	0.206992	4.63114	4.65484	0.349157	0	0	0	5.12295	0	0	5.58723	1.45966	0.257104	0	2.93868	0.951424	0	3.30175	0.176132	3.126	0	0.247395	0	1.05634	0	6.32341	0	4.12739	16.8987	30.4755	4.78162	6.37346	48.4259
9	2014	IPL	O6	P52	Zooplankton	not feeding	NA	FreezeDried	1Day	0.0138	0.0005	14.4993	0	42.1219	0	14.354	0	0	0	0	0	0	0	8.82198	0	0	7.36095	3.33745	0	0	4.97204	0	0	0	0	0	0	0	0	0	0	0	0	0	4.5324	4.5324	0	0	70.9752
10	2013	COP	1	P28	Zooplankton	not feeding	NA	FreezeDried	1Day	0.055	0.0028	4.81232	1.0923	0.371975	2.25161	9.28129	0.428576	1.31091	1.02377	0.780402	0	0	0	5.17167	0	0.317136	6.09605	2.28681	0.518748	0	0.516527	2.57429	0	1.64575	0	1.10892	0	0.370974	0	2.39248	0	13.0209	0	1.90987	40.7168	56.7564	4.4092	12.8723	21.3532
10	2013	COP	1	P29	Zooplankton	absent	NA	FreezeDried	1Day	0.1077	0.0045	5.13899	1.26273	0.174595	2.32509	9.86373	0.452431	1.26256	0.98289	0.76874	0	0	0	5.58477	0.212865	0.2095	6.3051	2.48074	0.435396	0.232589	0.757526	2.80412	0	1.62325	0.267324	1.09849	0	0.378376	0	2.66843	0	12.926	0	1.82306	37.9607	53.8083	4.93738	10.8982	22.2318
10	2013	COP	1	P30	Zooplankton	not feeding	NA	FreezeDried	1Day	0.4581	0.0034	6.27381	1.55008	0.182573	2.44595	9.10198	0.487474	1.0433	0.926959	0.87871	0	0	0	6.44998	0.287783	0.47677	6.96934	3.09733	0.507132	0.227021	0.269066	2.20503	0.151953	1.65853	0.20164	1.13881	0	0.591701	0	2.43311	0.242082	13.7378	0	1.81264	34.6514	51.5828	5.03694	10.2409	22.8908
10	2013	COP	1	P31	Zooplankton	not feeding	NA	FreezeDried	1Day	0.4733	0.0048	5.90931	1.52167	0.143684	2.24657	8.82993	0.466751	1.01034	0.968017	0.869631	0	0	0	5.59267	0.268052	0.417097	7.22026	2.93039	0.474467	0.221108	0.225722	2.20733	0.126805	1.63119	0.173372	1.17522	1.19632	0.485143	0.176392	2.44032	0.2236	13.8212	0.16253	1.74414	35.1207	53.2812	5.03322	10.5859	21.9659
10	2013	IPL	1	P34	Zooplankton	absent	NA	FreezeDried	1Day	0.0134	0.0001	8.11102	1.2817	0.120915	2.40722	9.83278	0.391835	0.710095	0.761072	0.727155	0	0	0	5.1166	0.526007	0.475191	10.2119	2.88382	1.3182	0.2647	0.407563	1.59969	0.126545	1.36741	0.158627	1.17471	0	0.493565	0.165916	1.71366	0.355998	12.0616	0	1.43668	33.7978	48.8268	4.02572	12.1287	24.3438
10	2013	COP	1	P36	Zooplankton	not feeding	NA	FreezeDried	1Day	0.0975	0.0038	8.34139	1.25042	0.168404	2.2782	8.33744	0.336311	1.57423	0.69353	0.724265	0	0	0	6.639	0.214489	0.276338	7.48162	3.71736	0.768109	0.309552	0.563628	1.55385	0	1.63156	0.234376	0.920664	0	0.558783	0.255814	2.85033	0.228633	13.5073	0.238351	1.80579	32.5403	49.0027	5.53086	8.85987	23.7042
10	2013	COP	O2	P35	Zooplankton	feeding	NA	FreezeDried	1Day	0.0529	0.0021	7.74965	0.916737	26.7207	2.19682	7.51121	0.321752	0.749633	0.524163	0.469701	0	0	0	5.59869	0.250766	1.24619	6.44649	3.00628	0.504857	0	0.411209	1.17828	0	1.21929	0.287789	0.644561	0	0.394132	0	1.64902	0	8.33945	0	1.42842	20.2342	30.6466	3.55023	8.6323	47.1604
10	2013	IPL	O4	P32	Zooplankton	absent	NA	FreezeDried	1Day	0.1133	0.0047	7.74101	0	39.2643	0	16.8189	0	0	0	0	0	0	0	0	0	0	13.1631	0	0	0	7.91015	0	0	0	0	0	0	0	0	0	0	0	0	0	15.1026	15.1026	0	0	63.8241
NA	2012	ECU	B	ECU_6_C	Manta birostris	female	melanistic	FreezeDried	1Day	0.0161		2.79885	0	36.0657	0	21.0424	0	1.01124	0	0	0	0	0.886175	3.37541	0	0	21.3593	5.88125	1.26365	0	0	1.65064	0	1.23243	0	0	0	0	0	2.01692	0	0	0	0	1.41604	1.41604	3.24936	0.44106	60.9182
NA	2012	ECU	B	ECU_7_C	Manta birostris	male	normal	FreezeDried	1Day	0.0193	0.0147	2.01009	0	52.4437	0	12.0711	0	2.32055	0	0	0	0	0	1.44855	0	0	24.8826	3.0133	0	0	0	1.81021	0	0	0	0	0	0	0	0	0	0	0	0	0	0	0	0	68.8454
NA	2012	ECU	B	ECU_11_C	Manta birostris	female	leucistic	FreezeDried	1Day	0.0233	0.0142	7.53101	0	34.0736	0	30.7063	0	0	0	0	0	0	0	2.32115	0	0	17.628	4.40905	1.47599	0	0	0	0	0	0	0	0	0	0	1.85482	0	0	0	0	0	0	1.85482	0	72.311
NA	2012	ECU	B	ECU_12_C	Manta birostris	male	normal	FreezeDried	1Day	0.0075	0.007	29.9009	0	31.4061	0	16.3722	0	0	0	0	0	0	0	1.66893	0	0	17.7867	2.86519	0	0	0	0	0	0	0	0	0	0	0	0	0	0	0	0	0	0	0	0	77.6792
NA	2012	ECU	B	ECU_13_C	Manta birostris	female	normal	FreezeDried	1Day	0.0166	0.0093	11.6597	1.65209	40.6634	0.882659	15.4159	0	0.990652	0	0	0.763912	0.524531	0.533997	2.1269	0	1.95191	18.4713	2.61522	0	0	0	0.977954	0	0.769818	0	0	0	0	0	0	0	0	0	0	0	0	0.769818	0	72.0283
NA	2012	ECU	B	ECU_15_C	Manta birostris	female	normal	FreezeDried	1Day	0.0135	0.0048	2.85339	0	34.2699	0	24.4005	0	0	0	0	0	0	1.61112	2.55989	0	0	25.8227	5.75271	0	0	0	0	0	0	0	0	0	0	0	2.72983	0	0	0	0	0	0	2.72983	0	61.5237
NA	2012	ECU	B	ECU_16_C	Manta birostris	female	normal	FreezeDried	1Day	0.0126	0.0045	1.39841	0	32.6189	0	23.2609	0	1.42944	1.25799	0	1.57752	0	0.756868	2.42256	0	0	22.3041	5.20822	1.32973	0	1.1308	3.23115	0	0	0	0	0.844195	0	0	1.22913	0	0	0	0	0	0.844195	1.22913	0.697052	61.5432
NA	2012	ECU	B	ECU_22_C	Manta birostris	male	variagated	FreezeDried	1Day	0.019	0.0088	3.54545	0.841267	34.6665	1.78502	26.9409	0	0.513944	0	0	0.725769	0	0.472173	2.38499	0	1.76686	18.1913	4.12143	0.70684	0	0.597258	1.67226	0	0.575085	0	0	0	0	0	0.492982	0	0	0	0	0	0	1.06807	0	69.0188
NA	2012	ECU	B	ECU_23_C	Manta birostris	female	normal	FreezeDried	1Day	0.0088	0.0079	2.3366	0	36.749	0	16.3039	0	1.71444	2.08896	0	0	0	0	1.68021	0	0	29.5351	2.37071	0	0	1.92323	3.90833	0	0	0	0	1.38939	0	0	0	0	0	0	0	0	1.38939	0	0	59.193
NA	2012	ECU	B	ECU_32_C	Manta birostris	female	melanistic	FreezeDried	1Day	0.0211	0.0187	4.7448	0	36.1203	0	23.6249	0	2.31469	2.38217	0	0	0	0	0	0	0	20.2545	3.81189	0	0	0	2.50428	0	0	2.06956	0	0	0	0	2.17287	0	0	0	0	0	0	4.24243	0	69.1869
NA	2013	ECU	B	ECU_44_C	Manta birostris	male	normal	FreezeDried	1Day	0.041	0.0034	6.01713	0	33.0032	0	23.4081	0	0	0	0	0	0	0	3.68814	0	0	25.6198	5.72231	2.54124	0	0	0	0	0	0	0	0	0	0	0	0	0	0	0	0	0	0	0	62.4285
NA	2013	ECU	B	ECU_52_C	Manta birostris	male	melanistic	Wet	3Day	0.0471	0.0076	3.21647	0	32.3415	0	20.9792	0	0	0	0	0	0	2.00321	2.79906	0	0	20.9041	5.50886	2.16795	0	0	0	0	1.61261	0	0	0	0	0	5.42523	0	0	0	0	3.04175	3.04175	7.03784	0.443318	56.5372
NA	2013	ECU	B	ECU_54_C	Manta birostris	male	melanistic	Wet	3Day	0.0425	0.0028	0	0	28.3653	0	30.6664	0	0	0	0	0	0	0	0	0	0	32.0044	8.96392	0	0	0	0	0	0	0	0	0	0	0	0	0	0	0	0	0	0	0	0	59.0317
NA	2013	ECU	B	ECU_58_C	Manta birostris	male	normal	Wet	3Day	0.0351	0.0013	0	0	32.2209	0	27.5233	0	0	0	0	0	0	0	0	0	0	30.5728	9.68299	0	0	0	0	0	0	0	0	0	0	0	0	0	0	0	0	0	0	0	0	59.7442
NA	2013	ECU	B	ECU_59_C	Manta birostris	female	normal	Wet	3Day	0.0413	0.0025	1.67304	0	21.8347	0	26.0992	0	0	0	0	0	0	1.71013	2.90236	0	0	30.532	7.97195	2.47372	0	0	2.20803	0	0	0	0	0	0	0	2.59494	0	0	0	0	0	0	2.59494	0	49.6069
NA	2014	ECU	A	ECU_97_C	Manta birostris	NA	NA	Wet	3Day	0.0511	0.0617	0	0	24.8894	0	25.3237	0	0	5.80232	0	0	0	0	3.56309	0	23.446	10.5401	0	0	0	3.13373	0	0	3.30172	0	0	0	0	0	0	0	0	0	0	0	0	3.30172	0	56.0154
NA	2014	ECU	A	ECU_102_C	Manta birostris	male	melanistic	Wet	3Day	0.0714	0.0057	1.89848	0	25.8714	0	19.397	0	1.86864	4.26689	0	0	0	0	2.83137	0	25.0204	6.62125	0	0	0	2.42548	0	0	7.19312	0	0	0	0	0	2.60595	0	0	0	0	0	0	9.79907	0	53.3024
NA	2014	ECU	A	ECU_107_C	Manta birostris	male	normal	Wet	3Day	0.0552	0.0055	1.38864	0	23.4503	0	25.5564	0	2.36061	6.51921	0	0	0	0	3.58738	0	22.0019	7.38458	0	0	0	2.81668	0	0	1.8648	0	0	0	0	0	3.06946	0	0	0	0	0	0	4.93426	0	59.2752
NA	2014	ECU	A	ECU_108_C	Manta birostris	female	normal	Wet	3Day	0.0615	0.009	1.21266	0	23.1739	0	22.9463	2.66943	1.61432	3.75944	0	0	0	0	3.18665	0	19.0458	7.91396	0	1.44971	0	3.03774	0	0	2.03665	0	0	0	0	0	3.69588	0	0	1.39114	1.54722	1.31918	2.8664	5.73253	0.548348	55.3761
NA	2014	ECU	A	ECU_110_C	Manta birostris	female	normal	Wet	3Day	0.0795	0.007	1.32907	0.893994	23.4966	1.06228	22.4869	0	1.13395	2.72336	0	0	1.2181	0	2.33597	0	14.5741	7.85151	0	1.82337	0	1.89401	1.94912	0	0.93785	13.2721	0	0	0	0	1.0176	0	0	0	0	0	0	15.2276	0	53.1262
NA	2014	ECU	A	ECU_112_C	Manta birostris	male	variagted	Wet	3Day	0.0745	0.0115	2.79625	0	25.5147	0	25.7097	0	2.65938	6.37308	0	0	0	0	2.42535	0	19.5882	6.11391	0	0	0	3.2686	0	0	3.17338	0	0	0	0	0	2.37747	0	0	0	0	0	0	5.55085	0	63.0531
NA	2014	ECU	A	ECU_116_C	Manta birostris	female	normal	Wet	3Day	0.0419	0.0058	0	0	25.6742	0	25.0477	0	0	21.804	0	0	0	0	0	0	0	12.4035	0	0	0	15.0706	0	0	0	0	0	0	0	0	0	0	0	0	0	0	0	0	0	72.5259
NA	2014	ECU	A	ECU_115_C	Manta birostris	male	variagated	Wet	3Day	0.0317	0.0183	2.72102	0	29.3937	0	23.368	0	0	7.53258	0	0	0	0	0	0	18.0336	6.75202	0	0	0	3.9434	0	0	3.31412	0	0	0	0	0	4.94151	0	0	0	0	0	0	8.25563	0	63.0153
NA	2014	ECU	A	ECU_119_C	Manta birostris	male	NA	Wet	3Day	0.0274	0.0056	0	0	32.8796	0	26.6736	0	0	11.4283	0	0	0	0	0	0	13.207	8.34022	0	0	0	7.47129	0	0	0	0	0	0	0	0	0	0	0	0	0	0	0	0	0	70.9814
NA	2014	ECU	B	ECU_68_C	Manta birostris	male	melanistic	Wet	3Day	0.0597	0.0069	2.31488	0	25.7102	0	22.942	0	0	0	0	0	0	0	2.61791	0	0	25.2216	6.43012	4.02491	0	3.1219	3.39058	0	0	0	0	0	0	0	4.22584	0	0	0	0	0	0	4.22584	0	50.9671
		ECU	B	ECU_69_C	Manta birostris	male	melanistic	Wet	3Day	0.0477	0.0061	0	0	33.8009	0	28.7673	0	0	0	0	0	0	0	0	0	0	23.7612	13.6706	0	0	0	0	0	0	0	0	0	0	0	0	0	0	0	0	0	0	0	0	62.5682
NA	2014	ECU	B	ECU_70_C	Manta birostris	male	normal	Wet	3Day	0.0438	0.0044	6.92197	1.89818	37.3231	0	19.7702	0	0	0	0	2.09171	0	0	1.77046	0	0	17.3318	2.96224	2.51675	0	3.34534	0	0	0	0	1.76182	0	0	0	2.3064	0	0	0	0	0	1.76182	2.3064	0.780116	68.0052
NA	2014	ECU	B	ECU_71_C	Manta birostris	male	normal	Wet	3Day	0.0155	0.0019	0	0	28.1621	0	22.4656	0	0	0	0	0	0	0	0	0	0	29.7847	5.63977	0	0	7.90623	0	0	0	0	0	0	0	0	6.0416	0	0	0	0	0	0	6.0416	0	50.6277
NA	2014	ECU	B	ECU_72_C	Manta birostris	male	normal	Wet	3Day	0.0342	0.005	0	0	24.3235	0	23.7246	0	0	0	0	0	0	0	3.59148	0	0	26.4264	7.73891	0	0	6.9792	0	0	0	0	0	0	0	0	7.21589	0	0	0	0	0	0	7.21589	0	48.0482
NA	2014	ECU	B	ECU_73_C	Manta birostris	male	normal	Wet	3Day	0.0374	0.0015	0	0	23.5455	0	25.4469	0	0	0	0	0	0	0	3.74492	0	0	27.2182	7.98486	0	0	6.7525	0	0	0	0	0	0	0	0	5.30716	0	0	0	0	0	0	5.30716	0	48.9923
NA	2014	ECU	B	ECU_75_C	Manta birostris	male	melanistic	Wet	3Day	0.0435	0.0122	0	0	28.1591	0	24.8515	0	0	0	0	0	0	0	0	0	0	25.3841	9.07331	0	0	12.5321	0	0	0	0	0	0	0	0	0	0	0	0	0	0	0	0	0	53.0105
NA	2014	ECU	B	ECU_76_C	Manta birostris	male	normal	Wet	3Day	0.0413	0.0067	0	0	24.998	0	26.9175	0	0	0		0	0	0	0	0	0	29	0	0	0	19.0846	0	0	0	0	0	0	0	0	0	0	0	0	0	0	0	0	0	51.9155
NA	2014	ECU	B	ECU_77_C	Manta birostris	NA	NA	Wet	3Day	0.0419	0.0073	0	0	28.6497	0	26.0445	0	0	0	0	0	0	0	0	0	0	25.9362	6.88831	0	0	12.4813	0	0	0	0	0	0	0	0	0	0	0	0	0	0	0	0	0	54.6942
NA	2014	ECU	B	ECU_78_C	Manta birostris	female	NA	Wet	3Day	0.0253	0.0097	5.10777	0	27.6364	0	23.5281	0	0	0	0	0	0	0	4.28298	0	0	19.7957	12.1816	0	0	7.46744	0	0	0	0	0	0	0	0	0	0	0	0	0	0	0	0	0	56.2723
NA	2014	ECU	B	ECU_79_C	Manta birostris	male	NA	Wet	3Day	0.0215	0.0035	2.8245	0	26.5547	0	24.2026	0	0	0	0	0	0	0	3.34395	0	0	24.3409	7.13013	2.67751	0	5.91315	0	0	0	0	0	0	0	0	3.01259	0	0	0	0	0	0	3.01259	0	53.5818
NA	2014	ECU	B	ECU_81_C	Manta birostris	female	normal	Wet	3Day	0.0216	0.0016	4.3725	0	37.0295	0	23.7777	0	0	0	0	0	0	0	0	0	0	8.89676	3.81787	4.72151	0	6.25498	0	0	0	0	3.34729	0	0	0	5.07304	0	0	0	0	2.70886	6.05615	5.07304	1.24415	65.1797
NA	2014	ECU	B	ECU_82_C	Manta birostris	male	NA	Wet	3Day	0.0401	0.0229	7.17829	0	32.0756	0	28.3562	0	0	0	0	0	0	0	1.82563	0	0	14.894	3.75932	1.99049	0	4.35124	0	0	0	0	0	0	0	0	2.64567	0	0	0	0	2.92359	2.92359	2.64567	1.13497	67.6101
NA	2014	ECU	B	ECU_86_C	Manta birostris	female	NA	Wet	3Day	0.0406	0.0134	0	0	32.5269	0	21.885	0	6.08893	3.87769	0	0	0	0	0	0	0	22.1959	4.71882	0	0	5.33832	3.36837	0	0	0	0	0	0	0	0	0	0	0	0	0	0	0	0	64.3786
NA	2014	ECU	B	ECU_91_C	Manta birostris	female	NA	Wet	3Day	0.0217	0.0111	0	0	26.7724	0	23.4512	0	0	0	0	0	0	0	0	0	0	19.5325	0	0	0	30.244	0	0	0	0	0	0	0	0	0	0	0	0	0	0	0	0	0	50.2235
NA	2014	ECU	B	ECU_92_C	Manta birostris	male	NA	Wet	3Day	0.0254	0.017	0	0	24.6679	0	24.0314	0	0	0	0	0	0	0	0	0	0	21.4634	8.34216	0	0	15.8631	0	0	0	0	0	0	0	0	5.63198	0	0	0	0	0	0	5.63198	0	48.6993
NA	2014	ECU	B	ECU_93_C	Manta birostris	male	normal	Wet	3Day	0.0901	0.0058	0	0	29.0781	0	25.389	0	0	8.01403	0	0	0	0	0	0	0	22.6291	8.76269	0	0	6.12712	0	0	0	0	0	0	0	0	0	0	0	0	0	0	0	0	0	62.4811
NA	2014	ECU	B	ECU_95_C	Manta birostris	NA	NA	Wet	3Day	0.0414	0.0056	2.01723	0	24.8603	0	28.2543	0	0	2.82284	0	0	0	0	2.33643	0	0	19.8636	7.74381	3.57636	0	3.05667	0	0	2.49999	0	0	0	0	0	2.96842	0	0	0	0	0	0	5.46841	0	57.9547
NA	2014	ECU	B	ECU_96_C	Manta birostris	NA	NA	Wet	3Day	0.1229	0.008	0	0	29.0842	0	26.2722	0	0	0	0	0	0	0	3.97131	0	0	22.2964	9.51647	3.0793	0	3.35596	0	0	2.42413	0	0	0	0	0	0	0	0	0	0	0	0	2.42413	0	55.3564
NA	2014	ECU	B	ECU_103_C	Manta birostris	male	normal	Wet	3Day	0.0286	0.0061	2.19952	0	24.823	0	26.4819	0	0	0	0	0	0	0	2.75036	0	0	17.8323	9.22904	4.06163	0	3.27672	0	0	3.08898	0	2.80655	0	0	0	3.45002	0	0	0	0	0	2.80655	6.539	0.452019	53.5044
NA	2014	ECU	B	ECU_114_C	Manta birostris	female	melanisitc	Wet	3Day	0.0495	0.0125	0	0	28.4419	0	26.6801	0	0	6.66421	0	0	0	0	3.18396	0	0	18.0315	9.02835	0	0	4.32094	0	0	0	0	0	0	0	0	3.64906	0	0	0	0	0	0	3.64906	0	61.7862
NA	2014	ECU	O1	ECU_88_C	Manta birostris	female	NA	Wet	3Day	0.0247	0.0124	14.2123	0.0393715	0	0.0525837	0	0	18.2303	0	0	0	0.0195111	0.0257355	8.97554	0.0362673	16.9252	0.0656378	10.7686	0.0454048	0.00631447	0.211801	0.0758681	0.0376462	10.1199	0.0411102	10.3845	0	0.0436776	0.0278595	0.0397691	0.0423924	0.0460929	0	9.43626	0.0903848	19.9996	10.3099	1.94157	32.5346
NA	2014	ECU	O2	ECU_89_C	Manta birostris	male	NA	Wet	3Day	0.0753	0.0052	9.52108	0	16.556	0	12.4528	0	15.8484	20.2556	0	0	0	0	0	0	0	0	0	0	0	0	0	0	0	0	0	0	0	0	0	0	0	0	10.2868	15.0794	25.3661	0	0	74.6339
NA	2014	ECU	O3	ECU_80_C	Manta birostris	male	NA	Wet	3Day	0.0245	0.0097	0	0	5.61851	0	5.99586	0	0	0	0	0	0	0	0	0	0	4.67091	2.02939	5.2228	0	76.4625	0	0	0	0	0	0	0	0	0	0	0	0	0	0	0	0	0	11.6144
[truncated: 4 more columns]
